# Supplementary material for: Improving the healthcare response to domestic violence and abuse in primary care: protocol for a mixed method evaluation of the implementation of a complex intervention
Source: BMC Public Health. 2018 Aug 3;18:971. doi: 10.1186/s12889-018-5865-z (PMC6091071; doi:10.1186/s12889-018-5865-z)
Supplement: Supplementary file 1 — IRIS publicity materials supplied. (ZIP 1802 kb) [file 12889_2018_5865_MOESM1_ESM.zip]

Archive with 2 entries (2 files):
- PO_Corr/HiRes_IRIS_universal_cardR2.pdf
- PO_Corr/HiRes_IRIS_universal_posterR2.pdf
